# Supplementary material for: Circular RNA PUM1 performs as a competing endogenous RNA of microRNA-340-5p to mediate DEAD-box helicase 5 to mitigate cerebral ischemia-reperfusion injury
Source: Bioengineered. 2022 May 5;13(5):11564–78. doi: 10.1080/21655979.2022.2068923 (PMC9276027; doi:10.1080/21655979.2022.2068923)
Supplement: Supplemental Material [file KBIE_A_2068923_SM3413.zip]

Archive with 6 entries (5 files):
- supplementary/
- supplementary/Ethical Approval Document.jpg
- supplementary/Flow Cytometry Raw Data.zip
- supplementary/Nissls staining 1D.zip
- supplementary/Original Western Blot.zip
- supplementary/TUNEL .zip
